# Supplementary material for: Preschool Children’s Dietary Patterns Are Associated with Food Shopping Establishments: The SENDO Project
Source: Foods. 2024 Sep 16;13(18):2930. doi: 10.3390/foods13182930 (PMC11431715; doi:10.3390/foods13182930)
Supplement: Supplementary file 1 [file foods-13-02930-s001.zip]

Archive with 1 entries (1 files):
- foods-3143904-supplementary.pdf
